# Supplementary material for: Multiple losses of photosynthesis and convergent reductive genome evolution in the colourless green algae Prototheca
Source: Sci Rep. 2018 Jan 17;8:940. doi: 10.1038/s41598-017-18378-8 (PMC5772498; doi:10.1038/s41598-017-18378-8)
Supplement: Supplementary file 2 — Supplementary Tables [file 41598_2017_18378_MOESM2_ESM.xlsx]

## Sheet: table S1
	Supplemental table 1. List of genes in the plastid genomes of Chlorellales
		A. protothecoides	P. wickerhamii	P. cutis	Helicosporidium	P. stagnora	P.kessleri	D. acuatus	P. wilhelmii	M. geminata	C. sorokiniana	Chlorella ArM	Chlorella vulgaris	Chlorella variabilis	Common ancestor of Chlorellales
	Photosystem I
	psaA	psaA					psaA	psaA	psaA	psaA	psaA	psaA	psaA	psaA	psaA
	psaB	psaB					psaB	psaB	psaB	psaB	psaB	psaB	psaB	psaB	psaB
	psaC	psaC					psaC	psaC	psaC	psaC	psaC	psaC	psaC	psaC	psaC
	psaI	psaI					psaI	psaI	psaI	psaI	psaI	psaI	psaI	psaI	psaI
	psaM	psaM					psaM	psaM	psaM	psaM	psaM	psaM	psaM	psaM	psaM
	psaJ	psaJ					psaJ	psaJ	psaJ	psaJ	psaJ	psaJ	psaJ	psaJ	psaJ
	Photosystem II
	psbA	psbA					psbA	psbA	psbA	psbA	psbA	psbA	psbA	psbA	psbA
	psbB	psbB					psbB	psbB	psbB	psbB	psbB	psbB	psbB	psbB	psbB
	psbC	psbC					psbC	psbC	psbC	psbC	psbC	psbC	psbC	psbC	psbC
	psbD	psbD					psbD	psbD	psbD	psbD	psbD	psbD	psbD	psbD	psbD
	psbE	psbE					psbE	psbE	psbE	psbE	psbE	psbE	psbE	psbE	psbE
	psbF	psbF					psbF	psbF	psbF	psbF	psbF	psbF	psbF	psbF	psbF
	psbH	psbH					psbH	psbH	psbH	psbH	psbH	psbH	psbH	psbH	psbH
	psbI	psbI					psbI	psbI	psbI	psbI	psbI	psbI	psbI	psbI	psbI
	psbJ	psbJ					psbJ	psbJ	psbJ	psbJ	psbJ	psbJ	psbJ	psbJ	psbJ
	psbK	psbK					psbK	psbK	psbK	psbK	psbK	psbK	psbK	psbK	psbK
	psbL	psbL					psbL	psbL	psbL	psbL	psbL	psbL	psbL	psbL	psbL
	psbM	psbM					psbM	psbM	psbM	psbM	psbM	psbM	psbM	psbM	psbM
	psbN	psbN					psbN	psbN	psbN	psbN	psbN	psbN	psbN	psbN	psbN
	psbT	psbT					psbT	psbT	psbT	psbT	psbT	psbT	psbT	psbT	psbT
	psbZ	psbZ					psbZ	psbZ	psbZ	psbZ	psbZ	psbZ	psbZ	psbZ	psbZ
	Cytochrome
	petA	petA					petA	petA	petA	petA	petA	petA	petA	petA	petA
	petB	petB					petB	petB	petB	petB	petB	petB	petB	petB	petB
	petD	petD					petD	petD	petD	petD	petD	petD	petD	petD	petD
	petG	petG					petG	petG	petG	petG	petG	petG	petG	petG	petG
	petL	petL					petL	petL	petL	petL	petL	petL	petL	petL	petL
	ATP synthesis
	atpA	atpA	atpA	atpA			atpA	atpA	atpA	atpA	atpA	atpA	atpA	atpA	atpA
	atpB	atpB	atpB	atpB			atpB	atpB	atpB	atpB	atpB	atpB	atpB	atpB	atpB
	atpE	atpE	atpE	atpE			atpE	atpE	atpE	atpE	atpE	atpE	atpE	atpE	atpE
	atpF	atpF	atpF	atpF			atpF	atpF	atpF	atpF	atpF	atpF	atpF	atpF	atpF
	atpH	atpH	atpH	atpH			atpH	atpH	atpH	atpH	atpH	atpH	atpH	atpH	atpH
	atpI	atpI	atpI	atpI			atpI	atpI	atpI	atpI	atpI	atpI	atpI	atpI	atpI
	Chlorophyll biosynthesis
	chlB	chlB					chlB	chlB	chlB	chlB	chlB	chlB	chlB	chlB	chlB
	chlI	chlI					chlI	chlI	chlI	chlI	chlI	chlI	chlI	chlI	chlI
	chlL	chlL					chlL	chlL	chlL	chlL	chlL	chlL	chlL	chlL	chlL
	chlN	chlN					chlN	chlN	chlN	chlN	chlN	chlN	chlN	chlN	chlN
	RuBisCO
	rbcL	rbcL					rbcL	rbcL	rbcL	rbcL	rbcL	rbcL	rbcL	rbcL	rbcL
	Rpl
	rpl2	rpl2	rpl2	rpl2	rpl2	rpl2	rpl2	rpl2	rpl2	rpl2	rpl2	rpl2	rpl2	rpl2	rpl2
	rpl5	rpl5	rpl5	rpl5	rpl5	rpl5	rpl5	rpl5	rpl5	rpl5	rpl5	rpl5	rpl5	rpl5	rpl5
	rpl12	rpl12	rpl12	rpl12	rpl12		rpl12	rpl12	rpl12	rpl12	rpl12	rpl12	rpl12	rpl12	rpl12
	rpl14	rpl14	rpl14	rpl14	rpl14	rpl14	rpl14	rpl14	rpl14	rpl14	rpl14	rpl14	rpl14	rpl14	rpl14
	rpl16	rpl16	rpl16	rpl16	rpl16	rpl16	rpl16	rpl16	rpl16	rpl16	rpl16	rpl16	rpl16	rpl16	rpl16
	rpl19	rpl19	rpl19	rpl19		rpl19	rpl19	rpl19	rpl19	rpl19	rpl19	rpl19	rpl19	rpl19	rpl19
	rpl20	rpl20	rpl20	rpl20	rpl20	rpl20	rpl20	rpl20	rpl20	rpl20	rpl20	rpl20	rpl20	rpl20	rpl20
	rpl23	rpl23	rpl23	rpl23			rpl23	rpl23	rpl23	rpl23	rpl23	rpl23	rpl23	rpl23	rpl23
	rpl32	rpl32	rpl32		rpl32		rpl32	rpl32	rpl32	rpl32	rpl32	rpl32	rpl32	rpl32	rpl32
	rpl36	rpl36	rpl36	rpl36	rpl36		rpl36	rpl36	rpl36	rpl36	rpl36	rpl36	rpl36	rpl36	rpl36
	Rps
	rps2	rps2	rps2	rps2			rps2	rps2	rps2	rps2	rps2	rps2	rps2	rps2	rps2
	rps3	rps3	rps3	rps3	rps3	rps3	rps3	rps3	rps3	rps3	rps3	rps3	rps3	rps3	rps3
	rps4	rps4	rps4	rps4	rps4	rps4	rps4	rps4	rps4	rps4	rps4	rps4	rps4	rps4	rps4
	rps7	rps7	rps7	rps7	rps7	rps7	rps7	rps7	rps7	rps7	rps7	rps7	rps7	rps7	rps7
	rps8	rps8	rps8	rps8	rps8	rps8	rps8	rps8	rps8	rps8	rps8	rps8	rps8	rps8	rps8
	rps9	rps9	rps9	rps9			rps9	rps9	rps9	rps9	rps9	rps9	rps9	rps9	rps9
	rps11	rps11	rps11	rps11	rps11	rps11	rps11	rps11	rps11	rps11	rps11	rps11	rps11	rps11	rps11
	rps12	rps12	rps12	rps12	rps12	rps12	rps12	rps12	rps12	rps12	rps12	rps12	rps12	rps12	rps12
	rps14	rps14	rps14	rps14	rps14	rps14	rps14	rps14	rps14	rps14	rps14	rps14	rps14	rps14	rps14
	rps18	rps18	rps18	rps18			rps18	rps18	rps18	rps18	rps18	rps18	rps18	rps18	rps18
	rps19	rps19	rps19	rps19	rps19	rps19	rps19	rps19	rps19	rps19	rps19	rps19	rps19	rps19	rps19
	RNA pol
	rpoA	rpoA	rpoA	rpoA	rpoA	rpoA	rpoA	rpoA	rpoA	rpoA	rpoA	rpoA	rpoA	rpoA	rpoA
	rpoB	rpoB	rpoB	rpoB	rpoB	rpoB	rpoB	rpoB	rpoB	rpoB	rpoB	rpoB	rpoB	rpoB	rpoB
	rpoC1	rpoC1	rpoC1	rpoC1	rpoC1	rpoC1	rpoC1	rpoC1	rpoC1	rpoC1	rpoC1	rpoC1	rpoC1	rpoC1	rpoC1
	rpoC2	rpoC2	rpoC2	rpoC2	rpoC2	rpoC2	rpoC2	rpoC2	rpoC2	rpoC2	rpoC2	rpoC2	rpoC2	rpoC2	rpoC2
	Translation
	tufA	tufA	tufA	tufA	tufA	tufA	tufA	tufA	tufA	tufA	tufA	tufA	tufA	tufA	tufA
	infA	infA	infA	infA			infA	infA	infA	infA	infA	infA	infA	infA	infA
	Others
	minD	minD	minD	minD			minD	minD	minD	minD	minD	minD	minD	minD	minD
	ftsH	ftsH	ftsH	ftsH	ftsH	ftsH	ftsH	ftsH	ftsH	ftsH	ftsH	ftsH	ftsH	ftsH	ftsH
	accD	accD	accD	accD	accD	accD	accD	accD	accD	accD	accD	accD	accD	accD	accD
	cemA	cemA					cemA	cemA	cemA	cemA	cemA	cemA	cemA	cemA	cemA
	clpP	clpP	clpP	clpP			clpP	clpP	clpP	clpP	clpP	clpP	clpP	clpP	clpP
	ccsA	ccsA					ccsA	ccsA	ccsA	ccsA	ccsA	ccsA	ccsA	ccsA	ccsA
	cysA						cysA	cysA	cysA	cysA	cysA	cysA	cysA	cysA	cysA
	cysT	cysT	cysT	cysT	cysT	cysT	cysT	cysT	cysT	cysT	cysT	cysT	cysT	cysT	cysT
	tilS/ycf62	tilS	tilS	tilS	tilS	tilS	tilS	ycf62	ycf62	ycf62		tilS	tilS	tilS	tilS
	I-Cvul												I-Cvul
	Conserved
	ycf1	ycf1	ycf1	ycf1	ycf1	ycf1	ycf1	ycf1	ycf1	ycf1	ycf1	ycf1	ycf1	ycf1	ycf1
	ycf3	ycf3					ycf3	ycf3	ycf3	ycf3	ycf3	ycf3	ycf3	ycf3	ycf3
	ycf4	ycf4					ycf4	ycf4	ycf4	ycf4	ycf4	ycf4	ycf4	ycf4	ycf4
	ycf12	ycf12					ycf12	ycf12	ycf12	ycf12	ycf12	ycf12	ycf12	ycf12	ycf12
	ycf20	ycf20	ycf20	ycf20			ycf20	ycf20	ycf20	ycf20		ycf20	ycf20	ycf20	ycf20
	ycf47						ycf47	ycf47	ycf47	ycf47	ycf47	ycf47	ycf47	ycf47	ycf47
	ycf62
	rRNA
	rnS	rnS	rnS	rnS	rnS	rnS	rnS	rnS	rnS	rnS	rnS	rnS	rnS	rnS	rnS
	rnL	rnL	rnL	rnL	rnL	rnL	rnL	rnL	rnL	rnL	rnL	rnL	rnL	rnL	rnL
	rrn5	rrn5	rrn5	rrn5	rrn5	rrn5	rrn5	rrn5	rrn5	rrn5	rrn5	rrn5	rrn5	rrn5	rrn5
	tRNA
	trnA(UGC)	trnA(UGC)	trnA(UGC)	trnA(UGC)	trnA(UGC)	trnA(UGC)	trnA(UGC)	trnA(UGC)	trnA(UGC)	trnA(UGC)	trnA(UGC)	trnA(UGC)	trnA(UGC)	trnA(UGC)	trnA(UGC)
	trnC(GCA)	trnC(GCA)	trnC(GCA)	trnC(GCA)	trnC(GCA)	trnC(GCA)	trnC(GCA)	trnC(GCA)	trnC(GCA)	trnC(GCA)	trnC(GCA)	trnC(GCA)	trnC(GCA)	trnC(GCA)	trnC(GCA)
	trnD(GUC)	trnD(GUC)	trnD(GUC)	trnD(GUC)	trnD(GUC)	trnD(GUC)	trnD(GUC)	trnD(GUC)	trnD(GUC)	trnD(GUC)	trnD(GUC)	trnD(GUC)	trnD(GUC)	trnD(GUC)	trnD(GUC)
	trnE(UUC)	trnE(UUC)	trnE(UUC)	trnE(UUC)	trnE(UUC)	trnE(UUC)	trnE(UUC)	trnE(UUC)	trnE(UUC)	trnE(UUC)	trnE(UUC)	trnE(UUC)	trnE(UUC)	trnE(UUC)	trnE(UUC)
	trnF(GAA)	trnF(GAA)	trnF(GAA)	trnF(GAA)	trnF(GAA)	trnF(GAA)	trnF(GAA)	trnF(GAA)	trnF(GAA)	trnF(GAA)	trnF(GAA)	trnF(GAA)	trnF(GAA)	trnF(GAA)	trnF(GAA)
	trnG(GCC)	trnG(GCC)	trnG(GCC)	trnG(GCC)			trnG(GCC)	trnG(GCC)	trnG(GCC)	trnG(GCC)	trnG(GCC)	trnG(GCC)	trnG(GCC)	trnG(GCC)	trnG(GCC)
	trnG(UCC)	trnG(UCC)	trnG(UCC)	trnG(UCC)	trnG(UCC)	trnG(UCC)	trnG(UCC)	trnG(UCC)	trnG(UCC)	trnG(UCC)	trnG(UCC)	trnG(UCC)	trnG(UCC)	trnG(UCC)	trnG(UCC)
	trnH(GUG)	trnH(GUG)	trnH(GUG)	trnH(GUG)	trnH(GUG)	trnH(GUG)	trnH(GUG)	trnH(GUG)	trnH(GUG)	trnH(GUG)	trnH(GUG)	trnH(GUG)	trnH(GUG)	trnH(GUG)	trnH(GUG)
	trnI(CAU)	trnI(CAU)	trnI(CAU)	trnI(CAU)	trnI(CAU)	trnI(CAU)	trnI(CAU)	trnI(CAU)	trnI(CAU)	trnI(CAU)	trnI(CAU)	trnI(CAU)	trnI(CAU)	trnI(CAU)	trnI(CAU)
	trnI(GAU)	trnI(GAU)	trnI(GAU)	trnI(GAU)	trnI(GAU)	trnI(GAU)	trnI(GAU)	trnI(GAU)	trnI(GAU)	trnI(GAU)	trnI(GAU)	trnI(GAU)	trnI(GAU)	trnI(GAU)	trnI(GAU)
	trnK(UUU)	trnK(UUU)	trnK(UUU)	trnK(UUU)	trnK(UUU)	trnK(UUU)	trnK(UUU)	trnK(UUU)	trnK(UUU)	trnK(UUU)	trnK(UUU)	trnK(UUU)	trnK(UUU)	trnK(UUU)	trnK(UUU)
	trnL(CAA)	trnL(CAA)	trnL(CAA)	trnL(CAA)			trnL(CAA)	trnL(CAA)	trnL(CAA)	trnL(CAA)	trnL(CAA)	trnL(CAA)	trnL(CAA)	trnL(CAA)	trnL(CAA)
	trnL(GAG)	trnL(GAG)		trnL(GAG)			trnL(GAG)	trnL(GAG)	trnL(GAG)	trnL(GAG)	trnL(GAG)	trnL(GAG)	trnL(GAG)	trnL(GAG)	trnL(GAG)
	trnL(UAA)	trnL(UAA)*int	trnL(UAA)*int	trnL(UAA)	trnL(UAA)*int	trnL(UAA)	trnL(UAA)*int	trnL(UAA)*int	trnL(UAA)*int	trnL(UAA)*int	trnL(UAA)*int	trnL(UAA)*int	trnL(UAA)*int	trnL(UAA)*int	trnL(UAA)*int
	trnL(UAG)	trnL(UAG)	trnL(UAG)	trnL(UAG)	trnL(UAG)	trnL(UAG)	trnL(UAG)	trnL(UAG)	trnL(UAG)	trnL(UAG)	trnL(UAG)	trnL(UAG)	trnL(UAG)	trnL(UAG)	trnL(UAG)
	trnM(CAU)	trnM(CAU)	trnM(CAU)	trnM(CAU)	trnM(CAU)	trnM(CAU)	trnM(CAU)	trnM(CAU)	trnM(CAU)	trnM(CAU)	trnM(CAU)	trnM(CAU)	trnM(CAU)	trnM(CAU)	trnM(CAU)
	trnfM(CAU)	trnfM(CAU)	trnfM(CAU)	trnfM(CAU)	trnfM(CAU)	trnfM(CAU)	trnfM(CAU)	trnfM(CAU)	trnfM(CAU)	trnfM(CAU)	trnfM(CAU)	trnfM(CAU)	trnfM(CAU)	trnfM(CAU)	trnfM(CAU)
	trnN(GUU)	trnN(GUU)	trnN(GUU)	trnN(GUU)	trnN(GUU)	trnN(GUU)	trnN(GUU)	trnN(GUU)	trnN(GUU)	trnN(GUU)	trnN(GUU)	trnN(GUU)	trnN(GUU)	trnN(GUU)	trnN(GUU)
	trnP(UGG)	trnP(UGG)	trnP(UGG)	trnP(UGG)	trnP(UGG)	trnP(UGG)	trnP(UGG)	trnP(UGG)	trnP(UGG)	trnP(UGG)	trnP(UGG)	trnP(UGG)	trnP(UGG)	trnP(UGG)	trnP(UGG)
	trnR(ACG)	trnR(ACG)	trnR(ACG)	trnR(ACG)	trnR(ACG)	trnR(ACG)	trnR(ACG)	trnR(ACG)	trnR(ACG)	trnR(ACG)	trnR(ACG)	trnR(ACG)	trnR(ACG)	trnR(ACG)	trnR(ACG)
	trnR(CCG)	trnR(CCG)	trnR(CCG)	trnR(CCG)					trnR(CCG)	trnR(CCG)	trnR(CCG)	trnR(CCG)	trnR(CCG)	trnR(CCG)	trnR(CCG)
	trnR(UCU)	trnR(UCU)	trnR(UCU)	trnR(UCU)	trnR(UCU)	trnR(UCU)	trnR(UCU)	trnR(UCU)	trnR(UCU)	trnR(UCU)	trnR(UCU)	trnR(UCU)	trnR(UCU)	trnR(UCU)	trnR(UCU)
	trnS(GCU)	trnS(GCU)	trnS(GCU)	trnS(GCU)	trnS(GCU)	trnS(GCU)	trnS(GCU)	trnS(GCU)	trnS(GCU)	trnS(GCU)	trnS(GCU)	trnS(GCU)	trnS(GCU)		trnS(GCU)
	trnS(UGA)	trnS(UGA)	trnS(UGA)	trnS(UGA)	trnS(UGA)	trnS(UGA)	trnS(UGA)	trnS(UGA)	trnS(UGA)	trnS(UGA)	trnS(UGA)	trnS(UGA)	trnS(UGA)	trnS(UGA)	trnS(UGA)
	trnS(GGA)	trnS(GGA)					trnS(GGA)	trnS(GGA)	trnS(GGA)	trnS(GGA)	trnS(GGA)	trnS(GGA)	trnS(GGA)	trnS(GGA)	trnS(GGA)
	trnT(GGU)	trnT(GGU)					trnT(GGU)	trnT(GGU)	trnT(GGU)	trnT(GGU)	trnT(GGU)	trnT(GGU)	trnT(GGU)	trnT(GGU)	trnT(GGU)
	trnT(UGU)	trnT(UGU)	trnT(UGU)	trnT(UGU)	trnT(UGU)	trnT(UGU)	trnT(UGU)	trnT(UGU)	trnT(UGU)	trnT(UGU)	trnT(UGU)	trnT(UGU)	trnT(UGU)	trnT(UGU)	trnT(UGU)
	trnV(UAC)	trnV(UAC)	trnV(UAC)	trnV(UAC)	trnV(UAC)	trnV(UAC)	trnV(UAC)	trnV(UAC)	trnV(UAC)	trnV(UAC)	trnV(UAC)	trnV(UAC)	trnV(UAC)	trnV(UAC)	trnV(UAC)
	trnW(CCA)	trnW(CCA)	trnW(CCA)	trnW(CCA)	trnW(CCA)	trnW(CCA)	trnW(CCA)	trnW(CCA)	trnW(CCA)	trnW(CCA)	trnW(CCA)	trnW(CCA)	trnW(CCA)	trnW(CCA)	trnW(CCA)
	trnY(GUA)	trnY(GUA)	trnY(GUA)	trnY(GUA)	trnY(GUA)	trnY(GUA)	trnY(GUA)	trnY(GUA)	trnY(GUA)	trnY(GUA)	trnY(GUA)	trnY(GUA)	trnY(GUA)	trnY(GUA)	trnY(GUA)
	trnQ(UUG)	trnQ(UUG)	trnQ(UUG)	trnQ(UUG)	trnQ(UUG)	trnQ(UUG)	trnQ(UUG)	trnQ(UUG)	trnQ(UUG)	trnQ(UUG)	trnQ(UUG)	trnQ(UUG)	trnQ(UUG)	trnQ(UUG)	trnQ(UUG)
	*int shows that the gene possesses an inton.

## Sheet: table S2
		Supplemental table 2. List of the plastid-encoded proteins that we used in the phylogenetic analysis
		accD
		atpA
		atpB
		atpE
		atpF
		atpH
		atpI
		clpP
		ftsH
		infA
		minD
		rpl12
		rpl14
		rpl16
		rpl19
		rpl2
		rpl20
		rpl23
		rpl32
		rpl36
		rpl5
		rpoA
		rpoB
		rpoC1
		rpoC2
		rps11
		rps12
		rps14
		rps18
		rps19
		rps2
		rps3
		rps4
		rps7
		rps8
		rps9
		tufA
		ycf1

## Sheet: table S3
	Supplemental table 3. List of the plastid genomes that we used in the phylogenetic analysis
	Classification	Species	Accession NO.
	Trebouxiophyceae	Coccomyxa subellipsoidea	HQ693844.1
		Leptosira terrestris	EF506945.1
		Oocystis solitaria	FJ968739.1
		Geminella minor	KM462883.1
		Gloeotilopsis sterilis	KM462877.1
		Planctonema lauterbornii	KM462880.1
		Ettlia pseudoalveolaris	KM462869.1
		Fusochloris perforata	KM462882.1
		Microthamnion kuetzingianum	KM462876.1
		Xylochloris irregularis	KM462872.1
		Neocystis brevis	KM462873.1
		Pabia signiensis	KM462866.1
		Koliella longiseta	KM462868.1
		Stichococcus bacillaris	KM462864.1
		Prasiolopsis sp. SAG 84.81	KM462862.1
		"Chlorella" mirabilis	KM462865.1
		Chlorosarcina brevispinosa	KM462875.1
		Myrmecia israelensis	KM462861.1
		Lobosphaera incisa	KM821265.1
		Dictyochloropsis reticulata	KM462860.1
		Watanabea reniformis	KM462863.1
		Botryococcus braunii	KM462884.1
		Choricystis minor	KM462878.1
		Elliptochloris bilobata	KM462887.1
		Trebouxiophyceae sp. MX-AZ01	JX402620.1
		Paradoxia multiseta	KM462879.1
	Pedinophyceae	Pedinomonas minor	FJ968740.1
		Pedinomonas tuberculata	KM462867.1
		Marsupiomonas sp. NIES 1824	KM462870.1
	Chlorellales	Chlorella vulgaris	AB001684.1
		Chlorella variabilis	KJ718922.1
		Chlorella sorokiniana	KJ397925.1
		Chlorella sp. ArM0029B	KF554427.1
		Parachlorella kessleri	FJ968741.1
		Dicloster acuatus	KM462885.1
		Pseudochloris wilhelmii	KM462886.1
		Marvania geminata	KM462888.1
		Prototheca wickerhamii	KJ001761.1
		Helicosporidium sp. ATCC50920	DQ398104.1
		Auxenochlorella protothecoides	KC631634.1
		Prototheca cutis	This study
		Prototheca stagnora	This study

## Sheet: table S4
	Supplemental table 4. dN/dS rates of plastid-encoded ATP synthases in Coccomyxa subellipsoidea, A. protothecoides, P. cutis, and P. wickerhamii
		Coccomyxa subellipsoidea	A. protothecoides	P. cutis	P. wickerhamii
	atpA	0.0142418	0.0208895	0.0342056	0.0350344
	atpB	0.0176305	0.0158196	0.00161675	0.0248805
	atpE	4.05575e-05	0.00188413	0.0480785	0.00278074
	atpF	0.00624117	0.00245676	0.00923911	0.17366
	atpH	0.00100277	0.00134051	0.0053697	0.000995798
	atpI	0.00138902	0.0151466	0.0301356	0.00111098

## Sheet: table S5
	Supplemental table 5. Gene families of Chlorella variabilis, A. protothecoides, P. cutis, P. stagnora, and Helicosporidium sp.
		Chlorella variabilis	A. protothecoides	P. cutis	P. stagnora	Helicosporidium sp.
	Number of gene families
	Total	3688	3114	3211	2996	2591
	1 gene	2509	2386	2491	2426	1797
	2 genes	631	455	477	378	540
	3 genes	245	155	135	99	160
	>3 genes	303	118	108	93	94
	% of conserved families*		67.6622	65.6182	70.3271	81.32
	* only shared gene families among A. protothecoides, P. cutis, P. stagnora, and Helicosporidium sp.

## Sheet: table S6
	Supplemental table 6. List of the nucleus-encoded proteins that we used in the phylogenetic analysis
		Annotation
	Gene1	60S ribosomal protein L12-1
	Gene2	60S ribosomal protein L9
	Gene3	60S ribosomal protein L18a-2
	Gene4	60S ribosomal protein L27
	Gene5	60S ribosomal protein L32-1
	Gene6	Ubiquitin-40S ribosomal protein S27a-1
	Gene7	60S ribosomal protein L27a-1
	Gene8	60S ribosomal protein L5-1
	Gene9	40S ribosomal protein S3-3
	Gene10	40S ribosomal protein S9-1
	Gene11	40S ribosomal protein S6
	Gene12	40S ribosomal protein S18
	Gene13	Glutamine synthase cytosolic isozyme
	Gene14	60S ribosomal protein L23
	Gene15	Tubulin beta chain
	Gene16	Tubulin alphachain
	Gene17	40S ribosomal protein S5-2
	Gene18	60S ribosomal protein L11-1
	Gene19	60S ribosomal protein L26-2
	Gene20	60S ribosomal protein L22-2
	Gene21	60S ribosomal protein L35a-4
	Gene22	60S ribosomal protein L44
	Gene23	60S ribosomal protein L8
	Gene24	60S ribosomal protein L19-2
	Gene25	60S ribosomal protein S16
	Gene26	60S ribosomal protein S14-3
	Gene27	60S ribosomal protein S23-2
	Gene28	60S ribosomal protein L7-2
	Gene29	60S ribosomal protein L36-3
	Gene30	Phospho-2-dehydro-3-deoxyheptonate aldolase 1, chloroplastic
	Gene31	Acetylgultamate kinase
	Gene32	Eukaryotic initiation factor 4A-10
	Gene33	Serine/threonine-protein phosphatase PP1 isozyme 1
	Gene34	Isocitrate dehydrogenase catalytic subunit 6, mitochondrial
	Gene35	S-adenosylmethionine synthase 2
	Gene36	60S ribosomal protein L3
	Gene37	pyridoxal biosynthesis protein PDX1
	Gene38	Cell differentiation protein RCD-1 like
	Gene39	40S ribosomal protein Sa-2
	Gene40	26S protease regulatory subunit 8-like
	Gene41	Thioredoxin reductase 2
	Gene42	Adenosylhomocysteinase
	Gene43	40S ribosomal protein S12
	Gene44	Phytochrome-associated serine/threonine-protein reductase
	Gene45	Small nuclear ribonucleoprotein SmD3
	Gene46	2-dehydro-3-deoxyphosphooctonate aldolase 1
	Gene47	Cystathionine gamma-synthase, chloroplastic
	Gene48	Splicing factor U2af small subunit A
	Gene49	Mitochondrial import inner membrane translocase subunit TIM14
	Gene50	Elongation factor Tu
	Gene51	60S ribosomal protein L35-2
	Gene52	Succinate dehydrogenase flavoprotein subunit 1, mitochondrial
	Gene53	60S ribosomal protein L10a-3
	Gene54	DNA-directed RNA polymerases I, II, III subunit RPABC 1
	Gene55	LST8-like protein
	Gene56	Iron-sulfur cluster assembly enzyme ISCU, mitochondrial
	Gene57	Protein TRIGALACTOSYLDIACYLGLYCEROL 1,chloroplastic
	Gene58	Peptidyl-prolyl cis-trans isomerase CYP18-4
